# Supplementary material for: Extended seed rain period of Adenostoma fasciculatum impacts diverse seed predators
Source: PLoS One. 2021 Jun 15;16(6):e0250290. doi: 10.1371/journal.pone.0250290 (PMC8205158; doi:10.1371/journal.pone.0250290)
Supplement: S1 Data — (XLSX) [file pone.0250290.s001.xlsx]

## Sheet: Cover Sheet
Supporting information: PONE-D-20-35371 "Extended seed rain period of Adenostoma fasciculatum impacts diverse seed predators

## Sheet: Insects total_percent_consumed
date	percent_consumed
2018-08-20	0.05
2018-09-04	0.09
2018-09-18	0
2018-10-01	0
2018-10-13	0.02
2018-10-29	0.02
2018-11-13	0.02
2018-11-25	0.04
2018-12-11	0
2018-12-25	0
2018-01-06	0
2018-01-29	0
2018-02-19	0
2018-03-08	0
2018-03-25	0

## Sheet: Insects percent_consumed
date	percent_consumed
2018-09-04	34
2018-09-04	3
2018-09-04	1
2018-09-04	0
2018-09-04	0
2018-09-04	7
2018-09-04	0
2018-09-04	0
2018-09-18	0
2018-09-18	0
2018-09-18	0
2018-09-18	0
2018-09-18	0
2018-09-18	1
2018-10-01	0
2018-10-01	0
2018-10-01	0
2018-10-01	0
2018-10-01	0
2018-10-01	0
2018-10-01	0
2018-10-01	0
2018-10-01	0
2018-10-01	0
2018-10-01	0
2018-10-13	0
2018-10-13	1
2018-10-13	0
2018-10-13	1
2018-10-13	5
2018-10-13	0
2018-10-13	1
2018-10-13	0
2018-10-13	0
2018-10-13	1
2018-10-13	0
2018-10-29	0
2018-10-29	0
2018-10-29	0
2018-10-29	0
2018-10-29	0
2018-10-29	1
2018-10-29	1
2018-10-29	1
2018-10-29	0
2018-10-29	0
2018-10-29	4
2018-10-29	1
2018-11-13	0
2018-11-13	0
2018-11-13	0
2018-11-13	0
2018-11-13	1
2018-11-13	5
2018-11-13	1
2018-11-13	5
2018-11-13	1
2018-11-13	1
2018-11-13	1
2018-11-13	1
2018-11-25	0
2018-11-25	1
2018-11-25	0
2018-11-25	0
2018-11-25	1
2018-11-25	20
2018-11-25	1
2018-11-25	0
2018-11-25	1
2018-11-25	5
2018-11-25	0
2018-11-25	1
2018-12-11	0
2018-12-11	0
2018-12-11	0
2018-12-11	0
2018-12-11	0
2018-12-11	0
2018-12-11	0
2018-12-11	0
2018-12-11	0
2018-12-11	0
2018-12-11	0
2018-12-11	0
2018-12-25	0
2018-12-25	0
2018-12-25	0
2018-12-25	0
2018-12-25	0
2018-12-25	0
2018-12-25	0
2018-12-25	0
2018-12-25	0
2018-12-25	0
2018-12-25	0
2018-12-25	0
2018-01-06	0
2018-01-06	0
2018-01-06	0
2018-01-06	0
2018-01-06	0
2018-01-06	0
2018-01-06	0
2018-01-06	0
2018-01-06	0
2018-01-06	0
2018-01-06	0
2018-01-06	0
2018-01-29	0
2018-01-29	0
2018-01-29	0
2018-01-29	0
2018-01-29	0
2018-01-29	0
2018-01-29	0
2018-01-29	0
2018-01-29	0
2018-01-29	0
2018-01-29	0
2018-01-29	0
2018-02-19	0
2018-02-19	0
2018-02-19	0
2018-02-19	0
2018-02-19	0
2018-02-19	0
2018-02-19	0
2018-02-19	0
2018-02-19	0
2018-02-19	0
2018-02-19	0
2018-02-19	0
2018-03-08	0
2018-03-08	0
2018-03-08	0
2018-03-08	0
2018-03-08	0
2018-03-08	0
2018-03-08	0
2018-03-08	0
2018-03-08	0
2018-03-08	0
2018-03-08	0
2018-03-08	0
2018-03-25	0
2018-03-25	0
2018-03-25	0
2018-03-25	0
2018-03-25	0
2018-03-25	0
2018-03-25	0
2018-03-25	0
2018-03-25	0
2018-03-25	0
2018-03-25	0
2018-03-25	0
2018-03-25	0

## Sheet: Differential predation_test
tray_id	open_tray	elevated_cover	closed_tray
1	57	92	74
2	0	100	100
3	95	70	71
4	0	4	0
5	43	88	100
6	64	75	74

## Sheet: Open vs Closed quadrats
tray_id	total_open_tray	total_closed_tray	delta	percent_consumed
1	736	6259	5523	0.88
2	1700	3796	2096	0.55
3	0	4775	4775	1
4	590	3676	3086	0.84
5	5500	11189	5689	0.51
6	3200	5551	2351	0.42
7	1600	7119	5519	0.78
8	1310	7610	6300	0.83
9	615	4250	3635	0.86
10	1740	5181	3441	0.66
11	495	6565	6070	0.92
12	1230	10017	8787	0.88

## Sheet: Seedbank upper_2cm_germ
mt_george	del_valle	mmwd_1	mmwd_2	mt_diablo
0	0	0	0	2
2	0	0	10	2
5	0	4	0	2
1	1	0	0	5
0	0	0	1	1
0	0	0	2	11
0	0	1	0	1
0	0	2	1	0
0	0	0	2	5
0	0	11	3	1
0	0	20	0	5
8	1	38	19	35

## Sheet: Seedbank lower_3cm_germ
mt_george	del_valle	mmwd_1	mmwd_2	mt_diablo
0	0	0	16	4
7	0	3	0	0
0	0	0	0	12
2	0	0	0	0
2	0	0	3	6
2	0	5	6	42
1	0	9	1	8
0	0	1	3	4
0	1	9	0	45
0	0	12	2	2
0	1	0	0	6
0	0	0	0	0
1	0	0	0	0
15	2	39	31	129

## Sheet: Seedling rate stand age
	mt_george	del_valle	mmwd_1	mmwd_2	mt_diablo
Rate	23	3	77	50	164
Age	41	16	71	30	39

## Sheet: Seed Counts Final
tray_id	2018-08-20	2018-09-04	2018-09-18	2018-10-01	2018-10-13	2018-10-29	2018-11-13	2018-11-25	2018-12-11	2018-12-25	2018-01-06	2018-01-29	2018-02-19	2018-03-08	2018-03-25
1	470	570	360	3200	28	49	18	56	328	58	5	38	8	24	6
2	29	36	700	2160	37	93	40	41	308	118	20	95	7	38	7
3	175	213	556	2400	124	436	21	88	272	52	14	26	6	1	0
4	336	408	425	1016	71	146	58	4	311	93	6	40	0	10	4
5	665	807	345	2000	48	408	300	96	2320	780	444	1116	176	167	40
6	98	118	255	1096	135	336	468	636	1560	255	58	160	39	90	25
7	849	1031	204	1904	264	142	79	151	350	80	12	84	40	3	39
8	847	1029	1487	1212	200	236	143	137	208	59	29	94	19	21	5
9	542	658	132	392	256	260	65	117	188	163	33	172	6	25	32
10	70	86	459	904	74	204	219	272	272	1160	41	232	113	13	896
11	882	1070	316	880	240	153	82	90	632	120	22	4	52	56	3
12	273	331	868	2768	130	456	238	288	1776	1120	16	820	244	55	18

## Sheet: Precip Temp
Temperature and Precip Data
https://wrcc.dri.edu/wwdt/time/
		Year	Precip	% of Normal	Average Temp
Mount Diablo		2015	17.24	84.93	61.86		58.89	Average Annual Temperature
		2016	26.57	130.88	60.04
		2017	18.66	91.91	59.87
		2018	27.28	134.37	59.14
		2019	11.38	56.04	59.11
		2020	7.8	38.39	61.58
Marin Municipal		2015	17.72	83.68	60.86		58.69	Average Annual Temperature
		2016	24.49	115.66	59.03
		2017	18.58	87.77	58.43
		2018	23.74	112.13	59.21
		2019	11.14	52.63	59.14
		2020	7.83	37	59.91
Del Valle		2015	14.06	81.78	63.66		60.83	Average Annual Temperature
		2016	22.64	131.72	61.93
		2017	13.23	76.97	61.64
		2018	22.87	133.09	61.17
		2019	12.36	71.93	61.2
		2020	7.52	43.75	63.5
Mount George		2015	15	72.34	63.23		61.37	Average Annual Temperature
		2016	22.05	106.32	61.22
		2017	19.41	93.6	60.84
		2018	29.96	144.48	60.94
		2019	10.35	49.93	61.11
		2020	7.28	35.12	62.57

[truncated: 1 more sheets: Animal Frequency Visits]
